# Supplementary material for: Usefulness of Chromogenic Media in the Identification of Candida spp. Yeasts Compared to Mass Spectrometry
Source: Methods Protoc. 2025 Sep 1;8(5):98. doi: 10.3390/mps8050098 (PMC12452300; doi:10.3390/mps8050098)
Supplement: Supplementary file 1 [file mps-08-00098-s001.zip]

Archive with 1 entries (1 files):
- mps-3760737-supplementary.pdf
